# Supplementary material for: Complete synchronization of the global coupled dynamical network induced by Poisson noises
Source: PLoS One. 2017 Dec 7;12(12):e0188632. doi: 10.1371/journal.pone.0188632 (PMC5720815; doi:10.1371/journal.pone.0188632)
Supplement: S1 Dataset — (DAT) [file pone.0188632.s001.dat]

              -263 
              -266 
              -259 
              -237 
              -213 
              -212 
              -197 
              -176 
              -139 
              -122 
              -120 
              -102 
              -89 
              -80 
              -67 
              -36 
              -9 
               3 
               16 
               39 
               51 
               50 
               77 
               103 
               110 
               141 
               172 
               179 
               190 
               210 
               208 
               222 
               265 
               273 
               318 
               329 
               333 
               365 
               370 
               351 
               364 
               344 
               345 
               365 
               352 
               375 
               367 
               359 
               367 
               343 
               356 
               340 
               355 
               350 
               330 
               348 
               329 
               345 
               331 
               331 
               330 
               290 
               306 
               269 
               289 
               267 
               251 
               241 
               216 
               223 
               189 
               185 
               172 
               152 
               153 
               113 
               100 
               80 
               40 
               38 
               31 
              -4 
              -11 
              -28 
              -53 
              -60 
              -87 
              -121 
              -128 
              -151 
              -181 
              -196 
              -207 
              -218 
              -216 
              -227 
              -245 
              -263 
              -255 
              -268 
              -278 
              -275 
              -266 
              -295 
              -341 
              -355 
              -363 
              -412 
              -398 
              -399 
              -419 
              -419 
              -413 
              -372 
              -418 
              -442 
              -427 
              -449 
              -435 
              -412 
              -370 
              -347 
              -357 
              -366 
              -362 
              -339 
              -326 
              -321 
              -281 
              -262 
              -257 
              -258 
              -230 
              -210 
              -193 
              -186 
              -160 
              -126 
              -160 
              -109 
              -107 
              -81 
              -65 
              -56 
              -24 
               8 
               12 
               19 
               50 
               54 
               57 
               91 
               113 
               125 
               148 
               183 
               183 
               191 
               214 
               212 
               249 
               284 
               304 
               329 
               349 
               353 
               385 
               375 
               361 
               371 
               361 
               373 
               387 
               381 
               403 
               383 
               387 
               384 
               364 
               380 
               373 
               383 
               364 
               365 
               373 
               359 
               374 
               352 
               364 
               323 
               329 
               311 
               304 
               311 
               275 
               271 
               246 
               244 
               229 
               200 
               207 
               179 
               177 
               153 
               119 
               113 
               74 
               54 
               64 
               30 
               8 
               5 
              -22 
              -43 
              -55 
              -89 
              -108 
              -121 
              -150 
              -180 
              -182 
              -188 
              -198 
              -207 
              -213 
              -240 
              -242 
              -240 
              -252 
              -261 
              -249 
              -265 
              -317 
              -345 
              -335 
              -395 
              -393 
              -388 
              -401 
              -409 
              -415 
              -393 
              -406 
              -441 
              -430 
              -445 
              -441 
              -416 
              -386 
              -354 
              -354 
              -366 
              -382 
              -347 
              -332 
              -326 
              -301 
              -279 
              -260 
              -265 
              -249 
              -232 
              -202 
              -192 
              -183 
              -149 
              -124 
              -118 
              -125 
              -105 
              -76 
              -71 
              -50 
              -13 
               4 
              -2 
               23 
               42 
               40 
               60 
               90 
               107 
               122 
               152 
               169 
               163 
               183 
               197 
               209 
               251 
               279 
               290 
               323 
               328 
               347 
               356 
               337 
               337 
               344 
               336 
               361 
               357 
               366 
               371 
               353 
               364 
               342 
               351 
               359 
               351 
               360 
               333 
               361 
               341 
               351 
               346 
               338 
               329 
               301 
               309 
               287 
               298 
               275 
               252 
               251 
               227 
               230 
               196 
               193 
               189 
               163 
               160 
               124 
               100 
               90 
               51 
               52 
               44 
               7 
              -4 
              -7 
              -43 
              -58 
              -72 
              -104 
              -127 
              -134 
              -170 
              -190 
              -177 
              -188 
              -210 
              -204 
              -220 
              -247 
              -238 
              -234 
              -253 
              -255 
              -247 
              -286 
              -338 
              -327 
              -365 
              -378 
              -384 
              -395 
              -382 
              -405 
              -391 
              -381 
              -411 
              -427 
              -436 
              -429 
              -395 
              -386 
              -354 
              -335 
              -342 
              -378 
              -351 
              -327 
              -306 
              -300 
              -287 
              -262 
              -253 
              -245 
              -241 
              -212 
              -189 
              -180 
              -159 
              -136 
              -110 
              -114 
              -117 
              -87 
              -60 
              -51 
              -31 
               7 
               8 
               10 
               35 
               54 
               54 
               75 
               114 
               127 
               137 
               171 
               172 
               168 
               201 
               209 
               232 
               281 
               287 
               302 
               332 
               333 
               343 
               343 
               320 
               331 
               331 
               333 
               355 
               343 
               351 
               347 
               334 
               345 
               321 
               347 
               337 
               338 
               328 
               328 
               340 
               323 
               336 
               321 
               314 
               294 
               280 
               288 
               269 
               270 
               240 
               230 
               229 
               202 
               201 
               175 
               177 
               163 
               135 
               133 
               93 
               75 
               64 
               37 
               35 
               22 
              -17 
              -17 
              -28 
              -67 
              -80 
              -87 
              -134 
              -144 
              -150 
              -194 
              -195 
              -177 
              -205 
              -224 
              -213 
              -239 
              -254 
              -245 
              -241 
              -262 
              -265 
              -277 
              -323 
              -346 
              -369 
              -369 
              -381 
              -401 
              -388 
              -389 
              -399 
              -395 
              -391 
              -410 
              -435 
              -439 
              -382 
              -372 
              -355 
              -340 
              -326 
              -345 
              -342 
              -334 
              -292 
              -269 
              -263 
              -261 
              -238 
              -214 
              -213 
              -208 
              -173 
              -150 
              -127 
              -122 
              -99 
              -78 
              -81 
              -78 
              -41 
              -14 
              -10 
               16 
               41 
               42 
               43 
               73 
               87 
               91 
               123 
               157 
               159 
               179 
               202 
               193 
               209 
               234 
               249 
               284 
               322 
               312 
               348 
               364 
               356 
               368 
               355 
               340 
               364 
               351 
               371 
               379 
               366 
               381 
               359 
               367 
               353 
               354 
               374 
               350 
               356 
               347 
               356 
               351 
               343 
               349 
               325 
               315 
               298 
               294 
               290 
               274 
               263 
               241 
               242 
               212 
               201 
               190 
               170 
               174 
               140 
               126 
               107 
               69 
               60 
               43 
               24 
               19 
              -10 
              -28 
              -30 
              -56 
              -94 
              -93 
              -127 
              -157 
              -158 
              -187 
              -211 
              -194 
              -198 
              -235 
              -232 
              -240 
              -257 
              -268 
              -252 
              -263 
              -274 
              -290 
              -321 
              -356 
              -379 
              -390 
              -385 
              -415 
              -420 
              -402 
              -413 
              -418 
              -415 
              -428 
              -443 
              -469 
              -423 
              -396 
              -376 
              -367 
              -364 
              -360 
              -367 
              -363 
              -332 
              -310 
              -281 
              -287 
              -281 
              -247 
              -230 
              -230 
              -209 
              -181 
              -151 
              -142 
              -133 
              -110 
              -99 
              -99 
              -78 
              -43 
              -24 
              -13 
               11 
               29 
               34 
               42 
               72 
               85 
               96 
               134 
               158 
               161 
               182 
               194 
               191 
               213 
               247 
               259 
               310 
               313 
               326 
               360 
               361 
               350 
               362 
               339 
               349 
               363 
               354 
               382 
               371 
               367 
               375 
               353 
               362 
               350 
               372 
               361 
               349 
               363 
               346 
               364 
               344 
               350 
               344 
               312 
               323 
               289 
               309 
               282 
               276 
               254 
               239 
               241 
               205 
               205 
               185 
               174 
               168 
               130 
               124 
               93 
               62 
               60 
               43 
               17 
               12 
              -15 
              -32 
              -37 
              -74 
              -98 
              -103 
              -141 
              -162 
              -175 
              -197 
              -204 
              -193 
              -217 
              -236 
              -240 
              -243 
              -264 
              -264 
              -256 
              -263 
              -290 
              -321 
              -344 
              -361 
              -405 
              -386 
              -398 
              -424 
              -412 
              -409 
              -407 
              -424 
              -437 
              -427 
              -460 
              -450 
              -411 
              -375 
              -359 
              -371 
              -367 
              -368 
              -352 
              -345 
              -328 
              -287 
              -277 
              -275 
              -270 
              -238 
              -226 
              -212 
              -200 
              -169 
              -139 
              -130 
              -124 
              -113 
              -90 
              -79 
              -65 
              -28 
              -3 
               0 
               16 
               42 
               41 
               52 
               87 
               97 
               114 
               150 
               170 
               169 
               188 
               198 
               196 
               238 
               259 
               287 
               317 
               324 
               340 
               370 
               350 
               352 
               353 
               337 
               360 
               361 
               363 
               386 
               360 
               373 
               362 
               351 
               362 
               357 
               371 
               349 
               354 
               356 
               351 
               362 
               342 
               357 
               317 
               322 
               305 
               297 
               304 
               271 
               271 
               242 
               244 
               228 
               198 
               208 
               179 
               180 
               157 
               127 
               117 
               81 
               63 
               73 
               35 
               20 
               10 
              -15 
              -29 
              -43 
              -81 
              -91 
              -110 
              -145 
              -161 
              -171 
              -184 
              -185 
              -190 
              -208 
              -227 
              -226 
              -231 
              -247 
              -245 
              -236 
              -256 
              -297 
              -323 
              -321 
              -384 
              -374 
              -369 
              -392 
              -398 
              -395 
              -382 
              -400 
              -422 
              -413 
              -435 
              -445 
              -404 
              -374 
              -345 
              -354 
              -367 
              -335 
              -332 
              -317 
              -253 
              -267 
              -257 
              -262 
              -236 
              -216 
              -201 
              -190 
              -174 
              -136 
              -118 
              -115 
              -114 
              -90 
              -74 
              -75 
              -37 
              -6 
               4 
               7 
               35 
               43 
               44 
               71 
               95 
               106 
               133 
               162 
               168 
               174 
               193 
               195 
               217 
               255 
               272 
               303 
               320 
               325 
               357 
               351 
               335 
               344 
               331 
               335 
               355 
               345 
               366 
               354 
               349 
               356 
               332 
               346 
               341 
               349 
               346 
               324 
               348 
               327 
               346 
               329 
               332 
               319 
               291 
               300 
               273 
               293 
               260 
               248 
               238 
               219 
               224 
               185 
               191 
               176 
               158 
               154 
               116 
               104 
               83 
               47 
               52 
               38 
               7 
               0 
              -13 
              -42 
              -49 
              -74 
              -102 
              -115 
              -135 
              -166 
              -178 
              -182 
              -193 
              -198 
              -205 
              -227 
              -237 
              -231 
              -247 
              -256 
              -249 
              -249 
              -293 
              -334 
              -328 
              -375 
              -392 
              -377 
              -389 
              -402 
              -410 
              -388 
              -392 
              -417 
              -426 
              -426 
              -440 
              -405 
              -390 
              -348 
              -334 
              -346 
              -370 
              -338 
              -325 
              -307 
              -301 
              -270 
              -249 
              -248 
              -240 
              -222 
              -194 
              -174 
              -173 
              -142 
              -112 
              -98 
              -102 
              -94 
              -67 
              -52 
              -39 
              -8 
               19 
               15 
               28 
               58 
               54 
               65 
               96 
               117 
               129 
               157 
               181 
               173 
               185 
               206 
               203 
               247 
               275 
               290 
               316 
               327 
               338 
               358 
               339 
               332 
               341 
               329 
               349 
               353 
               353 
               364 
               344 
               353 
               343 
               330 
               348 
               337 
               348 
               321 
               337 
               333 
               327 
               335 
               314 
               323 
               279 
               289 
               271 
               268 
               266 
               229 
               232 
               208 
               201 
               187 
               162 
               169 
               142 
               132 
               116 
               77 
               70 
               43 
               18 
               27 
              -2 
              -33 
              -27 
              -48 
              -79 
              -100 
              -109 
              -147 
              -148 
              -167 
              -208 
              -202 
              -194 
              -217 
              -226 
              -219 
              -254 
              -255 
              -245 
              -252 
              -270 
              -257 
              -271 
              -329 
              -347 
              -352 
              -381 
              -387 
              -391 
              -389 
              -401 
              -405 
              -387 
              -396 
              -432 
              -433 
              -438 
              -401 
              -399 
              -367 
              -337 
              -337 
              -361 
              -357 
              -333 
              -302 
              -299 
              -283 
              -264 
              -241 
              -236 
              -231 
              -211 
              -175 
              -165 
              -151 
              -130 
              -100 
              -88 
              -102 
              -83 
              -46 
              -33 
              -23 
               15 
               34 
               28 
               49 
               73 
               76 
               90 
               128 
               151 
               156 
               189 
               203 
               193 
               219 
               231 
               251 
               294 
               322 
               324 
               362 
               364 
               376 
               384 
               361 
               363 
               372 
               365 
               389 
               380 
               389 
               387 
               370 
               383 
               355 
               372 
               373 
               366 
               360 
               350 
               366 
               346 
               361 
               343 
               341 
               315 
               304 
               302 
               285 
               291 
               262 
               248 
               244 
               219 
               217 
               187 
               187 
               177 
               149 
               145 
               109 
               87 
               76 
               42 
               46 
               33 
              -5 
              -11 
              -17 
              -56 
              -71 
              -85 
              -125 
              -138 
              -146 
              -190 
              -199 
              -182 
              -201 
              -225 
              -209 
              -240 
              -256 
              -249 
              -248 
              -271 
              -265 
              -270 
              -321 
              -360 
              -352 
              -386 
              -394 
              -406 
              -402 
              -402 
              -421 
              -403 
              -400 
              -437 
              -448 
              -456 
              -422 
              -408 
              -389 
              -359 
              -349 
              -359 
              -381 
              -357 
              -322 
              -313 
              -295 
              -287 
              -260 
              -251 
              -244 
              -238 
              -202 
              -181 
              -170 
              -154 
              -127 
              -106 
              -115 
              -112 
              -73 
              -52 
              -45 
              -17 
               13 
               9 
               18 
               43 
               55 
               60 
               88 
               122 
               131 
               149 
               176 
               172 
               180 
               206 
               222 
               252 
               299 
               293 
               324 
               347 
               344 
               356 
               352 
               332 
               354 
               348 
               361 
               375 
               367 
               379 
               363 
               365 
               358 
               350 
               375 
               351 
               364 
               343 
               358 
               353 
               344 
               355 
               331 
               323 
               302 
               297 
               290 
               277 
               272 
               235 
               241 
               219 
               206 
               196 
               172 
               181 
               153 
               136 
               124 
               82 
               73 
               55 
               36 
               32 
               10 
              -19 
              -15 
              -37 
              -74 
              -80 
              -97 
              -139 
              -141 
              -163 
              -198 
              -183 
              -177 
              -216 
              -217 
              -217 
              -240 
              -253 
              -237 
              -247 
              -261 
              -267 
              -292 
              -341 
              -347 
              -378 
              -372 
              -398 
              -406 
              -387 
              -407 
              -413 
              -403 
              -418 
              -431 
              -462 
              -438 
              -400 
              -381 
              -370 
              -361 
              -348 
              -373 
              -363 
              -341 
              -313 
              -288 
              -292 
              -279 
              -258 
              -236 
              -240 
              -224 
              -192 
              -167 
              -152 
              -144 
              -121 
              -108 
              -108 
              -95 
              -64 
              -37 
              -30 
              -8 
               13 
               17 
               20 
               48 
               67 
               69 
               103 
               138 
               142 
               156 
               178 
               170 
               187 
               226 
               236 
               279 
               303 
               301 
               335 
               351 
               334 
               349 
               335 
               329 
               355 
               346 
               365 
               373 
               357 
               375 
               349 
               359 
               348 
               359 
               364 
               346 
               355 
               344 
               358 
               346 
               345 
               344 
               312 
               317 
               286 
               299 
               283 
               269 
               255 
               230 
               239 
               205 
               199 
               184 
               169 
               171 
               132 
               123 
               98 
               62 
               59 
               48 
               21 
               18 
              -7 
              -28 
              -30 
              -59 
              -91 
              -89 
              -122 
              -151 
              -156 
              -177 
              -190 
              -177 
              -188 
              -214 
              -218 
              -219 
              -236 
              -243 
              -231 
              -234 
              -255 
              -282 
              -311 
              -322 
              -375 
              -357 
              -361 
              -389 
              -381 
              -377 
              -375 
              -389 
              -395 
              -393 
              -431 
              -432 
              -378 
              -353 
              -337 
              -338 
              -329 
              -344 
              -327 
              -328 
              -298 
              -268 
              -259 
              -256 
              -247 
              -215 
              -208 
              -201 
              -179 
              -154 
              -123 
              -119 
              -109 
              -93 
              -79 
              -75 
              -56 
              -18 
              -4 
               8 
               26 
               47 
               45 
               60 
               91 
               100 
               116 
               156 
               171 
               177 
               197 
               201 
               204 
               238 
               257 
               284 
               320 
               319 
               339 
               368 
               349 
               352 
               352 
               332 
               353 
               353 
               357 
               378 
               352 
               367 
               351 
               345 
               348 
               342 
               361 
               338 
               338 
               341 
               334 
               345 
               326 
               339 
               305 
               302 
               287 
               276 
               286 
               252 
               251 
               220 
               222 
               204 
               177 
               181 
               154 
               155 
               132 
               104 
               92 
               56 
               36 
               40 
               9 
              -6 
              -16 
              -43 
              -55 
              -68 
              -105 
              -116 
              -133 
              -167 
              -173 
              -194 
              -209 
              -210 
              -211 
              -230 
              -246 
              -251 
              -250 
              -270 
              -267 
              -260 
              -271 
              -311 
              -341 
              -340 
              -396 
              -396 
              -383 
              -403 
              -414 
              -409 
              -393 
              -405 
              -426 
              -421 
              -436 
              -453 
              -412 
              -384 
              -351 
              -351 
              -357 
              -368 
              -338 
              -338 
              -319 
              -299 
              -267 
              -260 
              -262 
              -239 
              -217 
              -203 
              -189 
              -177 
              -138 
              -118 
              -113 
              -109 
              -90 
              -74 
              -65 
              -37 
              -4 
               11 
               13 
               39 
               56 
               54 
               78 
               107 
               120 
               142 
               175 
               185 
               190 
               209 
               218 
               227 
               273 
               289 
               319 
               339 
               344 
               374 
               379 
               360 
               368 
               357 
               354 
               378 
               365 
               384 
               377 
               366 
               374 
               354 
               359 
               355 
               362 
               361 
               334 
               360 
               337 
               353 
               337 
               335 
               330 
               291 
               305 
               273 
               292 
               264 
               255 
               241 
               215 
               221 
               185 
               182 
               176 
               151 
               150 
               114 
               93 
               81 
               41 
               39 
               36 
               0 
              -15 
              -19 
              -51 
              -63 
              -81 
              -114 
              -133 
              -145 
              -177 
              -200 
              -196 
              -205 
              -218 
              -221 
              -236 
              -264 
              -252 
              -255 
              -271 
              -273 
              -262 
              -297 
              -350 
              -348 
              -377 
              -403 
              -399 
              -401 
              -412 
              -425 
              -411 
              -401 
              -424 
              -444 
              -442 
              -451 
              -418 
              -411 
              -369 
              -348 
              -356 
              -382 
              -359 
              -339 
              -317 
              -317 
              -285 
              -269 
              -255 
              -252 
              -237 
              -210 
              -184 
              -185 
              -159 
              -128 
              -107 
              -109 
              -109 
              -81 
              -60 
              -50 
              -23 
               12 
               11 
               15 
               45 
               53 
               54 
               84 
               113 
               122 
               142 
               175 
               174 
               176 
               207 
               205 
               239 
               281 
               298 
               315 
               345 
               348 
               367 
               365 
               345 
               356 
               353 
               361 
               383 
               374 
               389 
               379 
               373 
               380 
               355 
               378 
               371 
               377 
               357 
               363 
               370 
               355 
               369 
               346 
               355 
               315 
               320 
               307 
               298 
               300 
               264 
               264 
               245 
               232 
               222 
               195 
               203 
               178 
               165 
               150 
               110 
               101 
               72 
               48 
               56 
               27 
              -6 
              -1 
              -23 
              -53 
              -61 
              -89 
              -124 
              -125 
              -149 
              -189 
              -183 
              -179 
              -202 
              -211 
              -207 
              -243 
              -242 
              -236 
              -245 
              -261 
              -246 
              -265 
              -323 
              -339 
              -346 
              -380 
              -385 
              -389 
              -391 
              -402 
              -384 
              -390 
              -401 
              -435 
              -438 
              -443 
              -410 
              -405 
              -374 
              -345 
              -344 
              -369 
              -367 
              -342 
              -309 
              -310 
              -289 
              -272 
              -248 
              -244 
              -238 
              -220 
              -183 
              -173 
              -160 
              -137 
              -107 
              -99 
              -112 
              -92 
              -56 
              -46 
              -36 
               2 
               18 
               11 
               36 
               55 
               56 
               72 
               107 
               126 
               133 
               166 
               178 
               166 
               195 
               204 
               223 
               267 
               293 
               294 
               332 
               335 
               345 
               353 
               332 
               331 
               344 
               335 
               360 
               357 
               359 
               363 
               346 
               360 
               335 
               349 
               357 
               343 
               347 
               333 
               351 
               334 
               341 
               336 
               326 
               307 
               293 
               282 
               280 
               280 
               257 
               235 
               240 
               211 
               209 
               183 
               178 
               173 
               143 
               138 
               106 
               79 
               71 
               39 
               37 
               29 
              -10 
              -17 
              -18 
              -55 
              -76 
              -83 
              -130 
              -142 
              -145 
              -188 
              -202 
              -181 
              -195 
              -225 
              -212 
              -232 
              -251 
              -248 
              -237 
              -257 
              -261 
              -263 
              -307 
              -346 
              -348 
              -369 
              -375 
              -395 
              -388 
              -377 
              -401 
              -390 
              -383 
              -411 
              -427 
              -441 
              -401 
              -383 
              -368 
              -345 
              -334 
              -342 
              -361 
              -346 
